# Supplementary material for: Population Diversity and Genetic Structure Reveal Patterns of Host Association and Anthropogenic Impact for the Globally Important Fungal Tree Pathogen Ceratocystis manginecans
Source: J Fungi (Basel). 2021 Sep 15;7(9):759. doi: 10.3390/jof7090759 (PMC8470894; doi:10.3390/jof7090759)
Supplement: Supplementary file 1 [file jof-07-00759-s001.zip]

Archive with 1 entries (1 files):
- jof-1374724-supplementary.pdf
